# Supplementary material for: Antisense oligonucleotide induced exon skipping and the dystrophin gene transcript: cocktails and chemistries
Source: BMC Mol Biol. 2007 Jul 2;8:57. doi: 10.1186/1471-2199-8-57 (PMC1933433; doi:10.1186/1471-2199-8-57)
Supplement: Additional file 1 — Sequences of AOs designed and evaluated for inducing excision of human dystrophin exon 20. Reference numbers may be used to orientate the annealing coordinates shown in Figure 1. [file 1471-2199-8-57-S1.xls]

## Sheet: Sheet1
Ref	AO Coordinates	Sequence 5'-3'
20.1	H20A(-07+16)	UCU GCU UUA ACA CCC UCU AGA AA
20.2	H20A(+44+68)	GCA GAA UUC GAU CCA CCG GCU G
20.3	H20A(+44+71)	CUG GCA GAA UUC GAU CCA CCG GCU GUU C
20.4	H20A(+147+168)	CAG CAG UAG UUG UCA UCU GCU C
20.5	H20A(+149+168)	CAG CAG UAG UUG UCA UCU GC
20.6	H20A(+39+69)	GGC AGA AUU CGA UCC ACC GGC UGU UCA GUU G
20.7	H20A(-11+17)	AUC UGC AUU AAC ACC CUC UAG AAA GAA A
20.8	H20A(-08+17)	AUC UGC AUU AAC ACC CUC UAG AAA G
20.9	H20A(+30+53)	CCG GCU GUU CAG UUG UUC UGA GGC
20.1	H20A(+81+101)	CUC CAG CCA GUU AAG UCU CUC
20.11	H20A(+129+153)	UCU GCU CCA AUU GUU GUA GCU GAU U
20.12	H20A(+147+176)	CCA GUU UUC AGC AGU AGU UGU CAU CUG CUC
20.13	H20A(+154+176)	CCA GUU UUC AGC AGU AGU UGU CA
20.14	H20A(+185+203)	UGA UGG GGU GGU GGG UUG G
20.15	H20A(+189+210)	UUG GCU CUG AUG GGG UGG UGG G
20.16	H20A(+204+223)	CUU UUA AUU GCU GUU GGC UC
20.17	H20D(+08-20)	GAA GGA GAA GAG AUU CUU ACC UUA CAA A
20.18	H20D(+07-18)	AGG AGA AGA GAU UCU UAC CUU ACA A
