# Supplementary material for: Antisense oligonucleotide induced exon skipping and the dystrophin gene transcript: cocktails and chemistries
Source: BMC Mol Biol. 2007 Jul 2;8:57. doi: 10.1186/1471-2199-8-57 (PMC1933433; doi:10.1186/1471-2199-8-57)
Supplement: Additional file 2 — Sequences of AOs designed and evaluated for inducing excision of human dystrophin exon 65. Reference numbers may be used to orientate the annealing coordinates shown in Figure 2. [file 1471-2199-8-57-S2.xls]

## Sheet: Sheet1
Ref	AO Coordinates	Sequence 5'-3'
65.1	H65A(-11+14)	GCU CAA GAG AUC CAC UGC AAA AAA C
65.2	H65A(-11+19)	GAC AGG CUC AAG AGA UCC ACU GCA AAA AAC
65.3	H65A(+26+50)	GUU GUG CUG GUC CAA GGC AUC ACA U
65.4	H65A(+63+87)	UCU GCA GGA UAU CCA UGG GCU GGU C
65.5	H65A(+103+127)	UGC UCC AGG CGG UCA UAA AUA GUG G
65.6	H65A(+143+167)	AUC CAC GCA GAG AGG GAC GUU GAC C
65.7	H65A(+163+187)	AGC AGC CAG UUC AGA CAC AUA UCC A
65.8	H65D(+15-11)	GCC AUA CGU ACG UAU CAU AAA CAU UC
