# Supplementary material for: Antisense oligonucleotide induced exon skipping and the dystrophin gene transcript: cocktails and chemistries
Source: BMC Mol Biol. 2007 Jul 2;8:57. doi: 10.1186/1471-2199-8-57 (PMC1933433; doi:10.1186/1471-2199-8-57)
Supplement: Additional file 3 — Sequences of AOs designed and evaluated for inducing excision of human dystrophin exons 10 and 67. [file 1471-2199-8-57-S3.xls]

## Sheet: Sheet1
AO Coordinates	Sequence 5'-3'
H10A(-33-14)	UAA AUU GGG UGU UAC ACA AU
H10A(-09+16)	CAG GAG CUU CCA AAU GCU GCA CAA U
H10A(-05+16)	CAG GAG CUU CCA AAU GCU GCA
H10A(-05+24)	CUU GUC UUC AGG AGC UUC CAA AUG CUG CA
H10A(+98+119)	UCC UCA GCA GAA AGA AGC CAC G
H10A(+130+149)	UUA GAA AUC UCU CCU UGU GC
H67A(+22+47)	GCG CUG GUC ACA AAA UCC UGU UGA AC
H67A(-10+17)	CAC UUG CUU GAA AAG GUC UAC AAA GGA
H67D(+11-14)	GGU GAA UAA CUU ACA AAU UUG GAA GC
