# Supplementary material for: Antisense oligonucleotide induced exon skipping and the dystrophin gene transcript: cocktails and chemistries
Source: BMC Mol Biol. 2007 Jul 2;8:57. doi: 10.1186/1471-2199-8-57 (PMC1933433; doi:10.1186/1471-2199-8-57)
Supplement: Additional file 4 — Summary of AO combinations evaluated for targeted removal of human dystrophin exons. Serine-arginine rich protein (SR) binding scores for each AO in the combination are shown. The efficiency of exon removal is indicated (*). (n/a-not applicable). [file 1471-2199-8-57-S4.xls]

## Sheet: Sheet1
AO Cocktails	Reference No	Max ESEfinder SR protein values over threshold				Skipping
		SF2/ASF	SC35	SRp40	SRp55
Exon 10
H10A(-05+16)	n/a	-	4.5	-	4.7	**
H10A(+98+119)	n/a	4.6	3.2 (2)	3.9	2.9 (2)
H10A(-05+16)	n/a	-	4.5	-	4.7	**
H10A(+130+149)	n/a	3.3	4	3.2	-
Exon 65
H65A(-11+14)	65.1	3.3	2.5 (2)	3	-	***
H65A(+26+50)	65.3	-	3.6	-	-
H65A(-11+14)	65.1	3.3	2.5 (2)	3	-	***
H65A(+63+87)	65.4	2.8	3.4 (2)	3.2	4.4
H65A(-11+14)	65.1	3.3	2.5 (2)	3	-	***
H65A(+143+167)	65.6	-	3.4	4.1	4.3 (2)
H65A(-11+14)	65.1	3.3	2.5 (2)	3	-	-
H65D(+15-11)	65.8	3.5 (2)	-	2.8	5.2 (3)
H65D(+15-11)	65.8	3.5 (2)	-	2.8	5.2 (3)	-
H65A(+163+187)	65.7	-	5.3	-	4.6
H65A(+63+87)	65.4	2.8	3.4 (2)	3.2	4.4	-
H65A(+103+127)	65.5	-	-	2.9 (2)	-
H65A(+103+127)	65.5	-	-	2.9 (2)	-	-
H65A(+143+167)	65.6	-	3.4	4.1	4.3 (2)
Exon 20
H20A(+44+71)	20.3	4.6 (2)	4.1 (4)	2.8	-	***
H20A(+147+168)	20.4	3.8	3.6 (3)	4.5 (2)	-
H20A(+44+68)	20.2	4.6 (2)	4.1 (3)	2.8	-	**
H20A(149+168)	20.5	3.8	3.6 (3)	4.5 (2)	-
H20A(+39+69)	20.6	4.6 (2)	4.1(3)	2.8	-	*
H20A(+147+168)	20.4	3.8	3.6 (3)	4.56 (2)	-
H20A(-07+16)	20.1	2	-	4.1 (3)	4.3	-
H20A(+44+68)	20.2	4.6 (2)	4.1 (3)	2.8	-
Exon 66
H66A(+23+52)	n/a	-	3.18 (2)	3.0 (2)	2.7	***
H66A(-06+24)	n/a	4.3 (3)	4.6 (2)	-	3.7
H66A(-08+19)	n/a	4.3 (3)	4.6	-	-	***
H66A(+23+52)	n/a	-	3.1 (2)	3.0 (2)	2.7
Exon 67
H67A(-10+17)	n/a	-	-	4.4	2.8	***
H67A(+22+47)	n/a	3.5 (2)	4.0 (3)	3.7 (2)	-
H67D(+11-14)	n/a	-	-	2.8	3.8	***
H67A(+22+47)	n/a	3.5 (2)	4.0 (3)	3.7 (2)	-
H67A(-15+11)	n/a	-	-	4.4	2.8	***
H67A(+22+47)	n/a	3.5 (2)	4.0 (3)	3.7 (2)	-
H67D(+11-14)	n/a	-	-	2.8	-	-
H67A(+125+149)	n/a	2.4	-	2.8	3.8
